# Supplementary material for: A LC-QTOF Method for the Determination of PEGDE Residues in Dermal Fillers
Source: Gels. 2023 May 13;9(5):409. doi: 10.3390/gels9050409 (PMC10217355; doi:10.3390/gels9050409)
Supplement: Supplementary file 1 [file gels-09-00409-s001.zip]

Archive with 1 entries (1 files):
- gels-2313286-supplementary.pdf
